# Supplementary material for: The impact of child mortality on fertility in South Africa: Do child support grants and antiretroviral treatment matter?
Source: PLoS One. 2023 Apr 4;18(4):e0284032. doi: 10.1371/journal.pone.0284032 (PMC10072469; doi:10.1371/journal.pone.0284032)
Supplement: S1 Dataset — (XLSX) [file pone.0284032.s006.xlsx]

## Sheet: Data
Provincename	Provincenum	Year	TFR	U5_MR	CSG	ART	HIV/AIDS_Prev	Educ_AYS	RGDP_PC	CMR	Contraceptive	Urban_ratio	SRB	MTCT_HIV	Immunisation	ART_15_49	HIV_F_15-49	HIV_Tests	Child_Household_Unemp	Child_poverty	Child_ATW	Child_hunger
EC	1	2001	3.19603	84.0605	13.5101	0.275929	5.72643	6.71	5393	223.02	30.4	37.9	101.217	34.5004	66.9	0.268897	12.7919	11.9954	57.9	88.8	23.9	48.9
EC	1	2002	3.17814	87.0132	19.2288	0.537085	6.48848	7.65	5640	227.345	29.4	32.9227	100.96	33.8313	72.2	0.530173	14.3146	13.7905	58.6	89.3	24.4	48
EC	1	2003	3.33912	91.0571	32.02	0.822396	7.20561	7.86	5817	224.343	29.2	33.1504	101.942	31.1252	71.5	0.823261	15.7197	15.6269	59.7	89	25.5	42.4
EC	1	2004	3.52464	93.1716	43.2589	1.16363	7.86118	7.92	6142	225.04	28.5	33.9111	101.124	28.9402	64.2	1.18866	17.0084	17.6573	48.5	86.6	25.7	37.8
EC	1	2005	3.55151	92.2661	56.1507	1.72073	8.44489	7.98	6480	213.943	28.7	43.1776	101.531	27.2182	69.2	1.79396	18.1769	19.8206	55.3	85.8	33.2	30.9
EC	1	2006	3.54575	88.8237	64.4465	2.7676	8.95925	8.03	6856	210.372	29.2	43.403	100.458	24.6366	63.7	2.93212	19.2246	21.9848	49.6	83.5	35.2	20
EC	1	2007	3.34402	82.8488	64.9748	5.15392	9.45115	8.14	7143	204.631	28.1	44.2827	101.309	21.2047	60.2	5.49295	20.1761	24.9334	49.1	82.3	35.9	22.6
EC	1	2008	3.09446	73.9413	70.0673	8.64865	9.86344	8.71	7404	213.942	30.7	42.8158	100.681	17.2428	64.8	9.15905	21.0314	28.2408	40.1	82.5	34.8	20.8
EC	1	2009	2.79868	64.9481	74.9846	12.9055	10.2724	9.08	7383	213.147	32	42.2956	101.523	12.9448	70.5	13.4651	21.8315	31.7858	50.2	83.5	33.4	20.1
EC	1	2010	2.64708	57.4266	85.012	17.8144	10.6917	9.15	7625	215.344	33.5	43.5066	101.758	10.2131	60.3	18.2378	22.564	38.8505	52.9	80.1	34.3	22
EC	1	2011	2.58965	51.7846	87.807	23.7341	11.1127	8.58	7845	198.155	34	44.7902	101.345	8.55807	65.3	24.2517	23.2443	45.2296	50.3	80	36.9	18.3
EC	1	2012	2.59715	49.3249	88.2568	30.6608	11.5164	8.8	8101	203.869	34.9	42.7584	101.767	7.75562	67.2	31.6064	23.8277	49.8008	49.7	80.1	34.8	20.3
EC	1	2013	2.59397	47.4615	85.972	36.0899	11.8923	8.87	8405	204.869	37.2	43.7923	102.295	7.3946	66.5	36.9583	24.3937	53.8826	47.9	80	35.8	14.2
EC	1	2014	2.56503	45.6124	92.3967	39.4569	12.2484	8.95	8658	205.283	52.8	46.219	102.367	6.52397	71.9	40.1896	24.9559	57.1551	46.1	78.2	36	11.4
EC	1	2015	2.5435	43.8474	91.0487	43.4585	12.5768	9.08	8893	203.748	71.5	46.8112	101.046	5.8185	73.1	44.572	25.4878	60.7796	48.8	80.6	40.1	10.3
EC	1	2016	2.45085	42.3644	93.2579	46.8081	12.8801	9.17	9036	199.564	74	47.1157	102.928	5.26796	63.9	48.4778	25.9445	64.6775	47.6	78.7	42.2	9.9
FS	2	2001	2.36385	98.8897	13.6093	0.152967	9.92589	7.33	10340	318.322	27.7	75.1	100.403	37.8444	74	0.156504	18.5988	11.7506	32.1	80.7	80.8	29.9
FS	2	2002	2.36931	100.856	21.4562	0.305071	10.7207	8.33	10710	325.779	28.1	67.3592	100.922	37.157	75.4	0.31546	19.9316	13.5232	31.9	81.6	81.7	29.7
FS	2	2003	2.50202	103.391	33.58	0.468718	11.4055	8.55	10920	318.361	27.6	66.6547	102.309	34.8458	78.3	0.490868	21.0694	15.3423	32.4	81.1	84.4	27.8
FS	2	2004	2.64328	103.416	46.5308	0.664548	11.9748	8.59	11420	314.094	27.2	67.8682	101.738	33.2848	83.7	0.705759	22.0243	17.2382	32.7	79.1	84.3	24
FS	2	2005	2.61488	101.813	57.8348	1.05593	12.4324	8.64	11930	301.294	30.6	83.0025	101.118	32.1233	97	1.12144	22.8053	19.1842	39.2	75.8	90.5	22.2
FS	2	2006	2.67828	99.7428	59.5677	1.93355	12.7981	8.68	12510	296.885	31.9	84.8331	101.317	28.8824	99	2.04495	23.4416	21.0925	36.7	75.8	92.4	18.5
FS	2	2007	2.78539	94.6002	63.9958	4.03043	13.0577	8.78	12890	296.408	31.3	86.4029	103.055	24.8131	95.3	4.35174	23.967	23.3893	36.5	72.8	92.3	10.4
FS	2	2008	2.7279	85.4958	68.887	7.19064	13.2857	9.38	13220	299.41	34.2	81.1916	101.559	20.0562	93.4	7.82034	24.4716	26.1245	33.9	71	92.8	13
FS	2	2009	2.64814	72.8435	82.4847	11.206	13.5209	9.76	13000	302.838	32.8	81.6741	101.998	15.1574	90	12.0957	24.9987	29.6673	31.6	67	91.7	20.3
FS	2	2010	2.64574	62.1418	89.9112	15.8182	13.7772	9.82	13280	295.443	33.8	84.4043	99.4423	11.99	81.3	16.7404	25.5431	38.6661	32.4	67.7	93.1	12.8
FS	2	2011	2.65969	56.0853	94.5346	21.6853	14.0279	9.19	13510	289.001	36.8	84.3048	100.198	10.012	84.3	22.8343	26.0727	48.0179	33.4	68.2	93.4	15.2
FS	2	2012	2.62279	53.3326	99.3877	28.9094	14.2667	9.47	13900	302.183	44.8	83.56	101.964	9.08071	84.6	30.7031	26.5415	54.0358	33.5	66.8	92.1	10.7
FS	2	2013	2.58851	51.5721	98.2425	35.2292	14.4804	9.6	14370	299.302	43	83.4173	102.658	8.51126	77.8	37.1909	26.9826	58.1575	31.6	66.2	90.6	12.7
FS	2	2014	2.55656	49.9082	98.7774	39.802	14.6711	9.73	14740	291.606	57.6	84.6186	101.558	7.34783	80.8	41.7186	27.3655	61.4973	31.7	65.8	91.6	11.7
FS	2	2015	2.52671	48.1089	99.2678	45.328	14.8272	9.91	15080	311.43	78.7	84.8238	101.848	6.38122	72.7	47.7761	27.6806	63.8395	36.4	67.3	91.6	14.1
FS	2	2016	2.49832	46.5627	99.6102	50.8738	14.9498	10.1	15250	305.944	65.8	85.2217	101.845	5.50099	68.5	53.9472	27.8871	67.2323	32.6	66.1	88	14.1
GP	3	2001	1.96539	64.957	15.2778	0.320838	8.79557	9.31	16890	346.591	15.2	96.3	101.639	35.4818	61.2	0.356749	15.3717	23.5256	20.8	58.4	93.2	17.8
GP	3	2002	1.85445	66.6115	19.3936	0.636684	9.43961	10.5	16930	340.949	15.4	95.5408	101.092	34.783	63.9	0.71486	16.4856	26.1001	20.6	59.6	93.5	17.1
GP	3	2003	1.88668	68.5816	30.1279	0.985516	9.96523	10.7	16710	344.184	16.5	95.6889	101.278	32.8956	65.9	1.11571	17.3913	28.6054	20.3	59.1	92.2	19.6
GP	3	2004	1.97427	68.9331	41.3171	1.39586	10.3775	10.7	16940	336.129	20.6	95.6935	101.056	30.5515	68.8	1.59175	18.1075	30.9554	20.8	56.5	92.2	14.5
GP	3	2005	2.02509	67.1199	50.568	2.02408	10.6772	10.7	17140	359.321	20.4	96.4856	101.357	28.778	77.7	2.30125	18.642	33.2262	20	55	90.6	15
GP	3	2006	1.9948	61.8412	54.2577	3.43359	10.8902	10.7	17410	363.309	21.4	96.5843	101.861	26.4532	78.1	3.51506	19.034	35.4727	19.4	55	91.1	12.8
GP	3	2007	2.00438	56.9497	56.9511	6.4525	10.9922	10.8	17370	360.009	21.5	96.8511	101.367	23.1736	78.2	6.71443	19.274	37.9263	16.3	52.9	91.2	12.7
GP	3	2008	1.93293	50.7287	63.1862	10.5741	11.1735	11.5	17240	353.258	23.5	97.5125	101.804	18.8661	85.4	11.2859	19.5454	40.4722	14.8	49.5	93.3	11.4
GP	3	2009	1.89123	43.5814	79.4956	15.2776	11.3714	11.9	16400	351.323	24.6	96.0159	101.241	13.4032	90.2	16.3916	19.8438	42.7462	15.4	43.7	91.4	11.8
GP	3	2010	1.9408	36.2085	79.4094	20.0307	11.586	11.9	16220	353.033	23.8	95.6136	102.15	9.95007	91.5	21.3746	20.1847	47.7777	14.1	47	91.6	9.7
GP	3	2011	2.05531	31.9845	86.2661	25.8231	11.7933	11.1	15970	345.58	23.3	96.1908	102.267	8.02088	98.6	27.508	20.5052	53.7296	14.9	46.1	93.4	10.6
GP	3	2012	2.16153	30.5464	98.798	32.6549	11.983	11.3	15470	356.349	26.4	97.5489	101.935	7.23232	97.2	35.0835	20.8008	57.823	14.3	44.6	92.4	13.3
GP	3	2013	2.19729	29.4147	89.4741	37.8322	12.1389	11.3	15070	353.559	31.8	98.0141	101.915	7.00929	98.2	40.3086	21.0656	60.7184	14.4	46.9	92.1	11.6
GP	3	2014	2.16426	28.4034	92.3509	40.9238	12.2695	11.3	14560	353.563	51	98.2016	101.698	6.272	94.1	43.2954	21.2814	62.2985	11.1	43.3	93	8.7
GP	3	2015	2.09729	27.4895	97.6365	44.6275	12.3661	11.4	14020	360.456	60.8	96.9162	101.824	5.65974	86.6	47.377	21.4283	64.7659	14.7	43	93.7	8.9
GP	3	2016	2.05024	26.8936	99.8741	47.8671	12.4359	11.4	13350	359.403	59.7	96.6668	101.934	5.03759	74.7	51.1495	21.5176	67.9905	13.4	43.1	94.3	11.7
KZN	4	2001	2.61689	104.734	13.1813	0.243174	11.869	6.86	7384	221.568	19.5	45.8	98.2024	36.5318	69.8	0.252397	23.1685	15.6494	47.1	81.9	44.8	31.9
KZN	4	2002	2.67423	108.97	18.0896	0.486362	12.813	7.84	7623	222.777	23.7	46.0545	98.0647	35.2373	74.5	0.511272	24.7833	17.7554	46.8	82.7	45.5	31.7
KZN	4	2003	2.67123	112.059	29.7671	0.754178	13.6147	8.09	7757	225.094	23.2	44.0914	98.97	34.0751	70.3	0.803291	26.1203	19.8815	47.6	82.3	44.6	35.6
KZN	4	2004	2.76795	111.522	39.2823	1.07354	14.2873	8.18	8087	215.759	22.6	43.6967	99.7622	32.2579	64.3	1.1575	27.2098	22.1011	45.5	81.1	42.6	28.7
KZN	4	2005	2.78273	108.59	49.143	1.61127	14.8262	8.27	8424	216.693	24	48.4515	100.037	30.5582	69.2	1.73813	28.0696	24.4178	43.4	81.2	45.3	21.9
KZN	4	2006	2.84124	104.628	60.9731	2.67311	15.2513	8.34	8802	217.784	25.3	48.4225	99.3552	27.9328	69.9	2.85077	28.7328	27.4571	45.6	79.2	48.6	18.3
KZN	4	2007	2.87084	95.9558	64.7885	5.56604	15.514	8.48	9050	212.958	24.4	47.9186	100.275	24.0184	64.4	5.93041	29.205	30.2415	40.3	78.7	48.3	14.8
KZN	4	2008	2.79712	84.1466	71.7462	9.85414	15.8379	9.11	9257	215.79	25.1	46.8048	99.3864	18.2284	64.2	10.4503	29.7034	33.4429	44.2	78.4	49.5	23.4
KZN	4	2009	2.70517	70.302	80.0453	14.9541	16.1758	9.52	9101	211.119	25.6	45.3067	100.444	14.1242	65.2	15.6634	30.2319	37.616	42.1	75.1	45.6	19.3
KZN	4	2010	2.62226	59.6416	84.5832	20.0873	16.5438	9.62	9275	219.388	25.8	45.5849	101.075	10.9097	64.6	20.7717	30.7733	45.2561	40.6	76.3	47.4	25.2
KZN	4	2011	2.53788	53.6655	90.0474	26.3029	16.904	9.04	9417	213.386	30	45.9896	100.572	8.92681	75.6	27.2145	31.2889	51.8794	41.6	75.1	51.8	16.5
KZN	4	2012	2.51684	51.0064	93.178	35.504	17.2203	9.26	9770	212.566	46.7	47.661	101.389	7.76237	74.9	37.1653	31.7348	56.7819	40	73.4	53.2	16.3
KZN	4	2013	2.48962	48.9773	88.9739	42.8318	17.4829	9.32	10190	205.705	61.2	47.8558	100.71	7.09481	76.2	44.323	32.0968	61.8623	36	74	57.1	17.8
KZN	4	2014	2.44874	47.1796	89.3587	47.3443	17.7033	9.39	10540	208.508	83.2	48.7226	101.397	6.0175	80.1	48.5238	32.3546	64.9039	36.6	76.5	58.9	19.5
KZN	4	2015	2.40247	45.3983	91.1857	54.1965	17.8707	9.51	10880	206.045	72.3	46.2679	101.711	5.06074	74.4	56.1124	32.5101	67.9421	35	76.1	56.3	20
KZN	4	2016	2.31271	43.806	88.9222	60.1649	17.9846	9.6	11110	204.702	74.1	46.3688	102.58	4.32547	74	62.6377	32.5689	70.695	37	76.5	55.4	22.2
LIM	5	2001	3.04293	62.0985	11.3066	0.163569	4.84295	5.77	5642	231.268	32.3	10.6	100.572	43.873	74.2	0.172121	10.8109	10.297	57.4	90.4	42.9	30.8
LIM	5	2002	2.97227	64.8826	17.0238	0.320538	5.44925	6.64	5943	234.234	34.5	13.1893	100.309	42.3349	82.8	0.34148	11.9799	11.7406	57.9	91	44.5	27.9
LIM	5	2003	3.03713	66.7768	28.892	0.488678	6.02036	6.9	6173	228.303	33.8	13.0406	101.738	39.0204	79.9	0.528749	13.0462	13.2509	58.7	90.8	45.2	22.3
LIM	5	2004	3.25208	66.7179	40.4155	0.69008	6.54571	7.02	6566	229.948	33.2	13.8547	100.701	35.8837	79.9	0.762117	14.0124	14.9186	54.4	89.5	43.1	19.6
LIM	5	2005	3.45247	65.6712	51.7717	1.07255	7.01765	7.15	6979	227.474	35.2	13.4641	99.9379	33.2015	83.8	1.19612	14.8853	16.6842	54.3	88.2	32.9	21.4
LIM	5	2006	3.60053	63.5214	61.4605	1.9369	7.43148	7.26	7439	222.519	36	13.6376	100.108	29.8004	87.4	2.13774	15.6715	19.3024	57.4	86.9	40.8	13.9
LIM	5	2007	3.49898	59.8725	64.3164	4.16401	7.81984	7.43	7807	220.183	35.2	13.4546	100.81	25.5036	77.2	4.70396	16.3917	22.5493	56.3	84.5	41.1	9.3
LIM	5	2008	3.44645	53.5834	68.2913	7.55978	8.16501	8.02	8151	228.81	35.6	13.7462	101.332	20.8071	79.7	8.55584	17.099	26.4303	56.6	86	41.5	11.8
LIM	5	2009	3.35673	45.5211	76.0192	11.8662	8.50026	8.44	8183	228.763	36	14.0197	100.84	15.8286	82.1	13.1512	17.7996	31.6679	53.6	82.8	42.9	8.4
LIM	5	2010	3.36932	39.4964	82.2447	16.8624	8.83014	8.57	8512	227.628	33	12.1486	101.38	12.6092	71.6	18.3063	18.477	40.1207	48.9	84.1	44	8.3
LIM	5	2011	3.44248	36.0386	78.8333	22.7956	9.14951	8.09	8821	219.147	38.9	11.8782	102.531	10.5543	70.6	24.6891	19.1093	46.3173	48	82.3	50.3	3.8
LIM	5	2012	3.37419	33.7213	85.9107	29.8563	9.44181	8.4	8931	223.576	40.5	13.3563	101.126	9.78096	68.6	32.4596	19.6994	50.8828	45.3	80.3	44.9	3.5
LIM	5	2013	3.33085	32.3674	89.0533	35.4839	9.71405	8.57	9086	221.9	46.6	13.0128	100.764	9.25367	68.9	38.0336	20.2676	55.7188	44.8	78.9	47.8	4.2
LIM	5	2014	3.30689	31.0627	94.207	39.0625	9.96649	8.74	9176	234.715	61.7	13.803	100.928	8.10504	79.7	41.4194	20.7894	59.1239	43.7	78.1	50.6	4.6
LIM	5	2015	3.27373	29.7395	93.6419	43.704	10.1891	8.96	9241	245.912	68.6	20.2525	101.393	7.2055	76.3	46.5344	21.2498	62.5856	47.5	80	47.6	3.8
LIM	5	2016	3.20367	28.7228	92.6124	47.9603	10.3882	9.15	9206	244.058	85	20.7328	100.586	6.44927	60	51.4407	21.6753	66.0361	44.8	81.6	47.4	4.3
MP	6	2001	2.87531	100.861	11.8078	0.164115	10.788	6.28	8650	247.974	22.9	38.9	99.2057	40.4607	62.2	0.171645	20.8252	12.0875	35.7	82.7	69.7	34.7
MP	6	2002	2.77002	102.438	14.6124	0.327491	11.6375	7.22	8949	250.636	21.1	37.0452	100.443	40.7553	62.6	0.345746	22.379	13.7376	35.2	82.4	70.8	34
MP	6	2003	2.70789	105.48	25.4753	0.504402	12.3603	7.48	9122	246.097	19.9	38.2379	99.3987	39.8428	64.8	0.53778	23.6787	15.3413	34.9	82	70.3	32.8
MP	6	2004	2.76893	105.588	34.535	0.714708	12.9614	7.59	9532	245.541	21.6	35.8802	101.147	37.8828	67	0.770068	24.7472	16.9013	37.9	81.8	60.1	26.3
MP	6	2005	2.71288	103.415	45.3158	1.1101	13.4403	7.71	9952	251.7	21.6	43.6203	101.534	35.7635	72.5	1.19424	25.6059	18.4422	34.8	79.6	62.2	22.9
MP	6	2006	2.61774	99.6991	54.5241	1.99316	13.8147	7.81	10420	239.82	23.4	42.8679	100.422	32.3216	72.2	2.14245	26.2804	20.441	39.2	77.7	61	12.4
MP	6	2007	2.70335	94.1631	55.3329	3.7656	14.0043	7.97	10740	245.872	24.4	43.6873	101.359	27.9914	71	4.0953	26.7949	23.6721	37.8	78.1	67.1	16
MP	6	2008	2.70457	86.6947	60.8761	6.28551	14.2976	8.59	11000	246.663	28.3	41.0824	101.114	22.7126	65.8	6.8974	27.2965	26.9516	34.3	74.5	66.1	17.5
MP	6	2009	2.60965	72.7341	69.3131	9.47153	14.5672	9.01	10830	247.466	32	39.8098	99.7276	17.2617	71.4	10.3557	27.8016	30.6195	33.2	70.9	67.6	16.1
MP	6	2010	2.58731	59.7571	76.0208	13.0691	14.8419	9.13	11060	252.22	34.2	40.9794	101.537	13.6444	54.3	14.1422	28.3239	38.4658	28.2	69.4	69.2	12.4
MP	6	2011	2.57699	53.0826	99.5	17.9641	15.1067	8.61	11250	243.902	33.8	40.3985	101.025	11.2571	58.9	19.4636	28.8228	46.2998	27.9	64.6	69.2	12.8
MP	6	2012	2.58123	49.5835	96.8348	25.1516	15.3177	8.91	10950	250.472	37	41.0712	101.073	9.93043	69.2	27.4195	29.1944	51.6621	28.9	70.6	64.8	10.9
MP	6	2013	2.55868	47.1535	95.5035	32.4827	15.5078	9.06	10700	256.844	47.1	42.8022	101.745	9.14721	74.4	34.9716	29.5235	56.2782	27.2	66.6	69.7	12.9
MP	6	2014	2.50158	44.8262	98.1918	38.1818	15.6786	9.21	10390	252.625	52.4	41.3916	101.13	7.88164	81.5	40.5775	29.8052	59.2573	27.2	67.4	69.6	11.1
MP	6	2015	2.43793	42.5585	99.7	45.2152	15.8158	9.41	10060	267.877	51.3	41.2855	100.225	6.77575	85.9	48.1007	29.9948	62.2984	29.4	65.4	67.8	9.6
MP	6	2016	2.35624	40.8055	97.0217	52.1268	15.9162	9.58	9628	265.208	71	40.8984	101.326	5.84281	75.6	55.5715	30.0981	65.6097	30.9	68.5	73.2	11.5
NC	7	2001	2.87289	65.1292	19.4428	0.178407	5.7463	6.88	12150	307.087	24.7	80.9	100.703	40.2361	74.2	0.198679	10.5819	22.4908	33.7	78	93.6	27.9
NC	7	2002	2.87919	67.2213	20.3448	0.365263	6.19711	7.81	12240	315.969	24.7	70.8103	103.514	40.1028	74.1	0.410737	11.3948	25.2059	33.4	77.8	95.6	27.5
NC	7	2003	2.89486	66.6241	30.3872	0.572855	6.58589	8	12140	322.321	27.2	72.1169	103.314	38.9967	77.1	0.651111	12.0883	27.8036	32.6	77.4	90.6	16.4
NC	7	2004	2.97641	65.9561	38.0858	0.824131	6.91444	8.02	12350	307.709	26.9	63.1096	103.082	36.872	79.7	0.943932	12.6749	30.4093	33.2	76.8	85.9	19.5
NC	7	2005	2.90834	63.2512	43.4595	1.28387	7.18097	8.06	12560	268.865	27.8	75.2651	102.34	33.8391	85.7	1.44442	13.1632	33.0381	39.4	78.6	74.8	20.3
NC	7	2006	2.78379	61.0864	55.4589	2.20912	7.39399	8.08	12800	279.356	29.7	75.841	100.593	29.897	89.9	2.44046	13.5684	35.8512	39.8	78.6	75.8	19.1
NC	7	2007	2.99654	57.5264	59.9278	4.83805	7.47151	8.16	12840	269.776	30.1	73.5435	104.073	26.9002	87.5	4.88443	13.847	40.3978	37.1	75	76.8	18.2
NC	7	2008	3.00191	54.4871	65.2726	8.39649	7.68752	8.71	12800	286.588	31.6	68.7868	104.011	21.4913	87.3	8.43	14.2152	42.5371	41.2	76.8	73.9	15
NC	7	2009	2.98838	47.8177	75.0321	12.4483	7.91531	9.05	12260	281.968	31.7	71.7062	101.822	16.5664	82.9	12.7649	14.6488	44.7163	42.6	74.7	74.9	16.1
NC	7	2010	3.04009	40.0596	85.4976	17.0121	8.16099	9.09	12180	277.989	35	74.3141	102.28	13.1515	83.1	17.5981	15.1464	50.0436	38.3	72.2	74.8	33
NC	7	2011	3.0657	35.8226	90.5131	22.5885	8.41004	8.49	12060	267.346	33.6	74.2232	104.179	10.9006	90.5	23.7303	15.6768	55.6079	39.3	71.4	75.2	31.9
NC	7	2012	3.14439	34.1616	95.9	29.1358	8.62888	8.74	12360	274.057	34.5	78.3211	100.727	9.62789	94.2	31.2194	16.1361	59.4184	34.1	63	78.8	18.4
NC	7	2013	3.18463	32.6173	98.1	34.8669	8.83628	8.85	12720	265.004	37.4	80.9668	102.849	8.932	94.3	37.2833	16.577	61.4866	31.6	64.5	80.3	20.3
NC	7	2014	3.16986	30.9935	99.7	39.0684	9.03394	8.96	13010	273.217	51.7	80.023	100.741	7.73228	98.9	41.543	17.0051	63.3559	30.1	61.8	80.7	18.2
NC	7	2015	3.13446	29.4371	99.9	44.2781	9.21301	9.12	13250	276.47	46.1	72.5961	102.505	6.787	96.2	47.4491	17.397	65.5796	30.6	61.9	76.5	20.1
NC	7	2016	3.02948	27.9755	100	49.4256	9.37606	9.25	13350	274.655	47.4	74.3619	103.775	6.02943	90.8	53.4995	17.7468	68.0039	32.5	71.8	79.7	20.7
NW	8	2001	2.52695	82.0119	15.0551	0.172045	10.2855	6.77	8067	269.802	28.8	41.9	101.446	30.0324	66.7	0.191509	19.7873	17.51	43.8	81.1	56.4	30
NW	8	2002	2.13262	84.361	22.4781	0.347838	11.0153	7.7	8333	265.38	24.7	36.5492	99.9647	30.1903	61.7	0.389485	21.0412	19.7804	43.5	81.7	56.5	29.7
NW	8	2003	2.19933	86.8579	36.7545	0.543063	11.632	7.9	8483	263.875	25	36.4368	101.459	27.9911	64.1	0.61324	22.0434	22.1098	42.2	81.1	57.8	33.5
NW	8	2004	2.3943	86.7481	49.0128	0.77921	12.1266	7.95	8849	254.46	24.9	35.1644	100.252	26.5036	63.1	0.885759	22.8219	24.4648	44.4	81.8	54.2	32.7
NW	8	2005	2.48731	83.8861	61.9476	1.22125	12.4982	8	9225	275.784	26.4	45.4129	101.683	25.0549	69.4	1.36602	23.4008	26.8731	41.2	78.1	61.4	25.2
NW	8	2006	2.79613	78.2165	69.2658	2.30538	12.7552	8.04	9644	282.456	26.3	46.8903	102.14	22.3139	64.7	2.42222	23.7902	34.4857	42.2	74.9	61	18.2
NW	8	2007	2.775	69.0317	69.8711	5.00895	13.125	8.14	9921	273.313	23.3	46.8715	100.753	18.8258	67.8	5.34831	24.112	37.6331	40.2	75.6	61.1	15.3
NW	8	2008	2.97032	57.916	73.8624	9.11675	13.1895	8.71	10150	264.459	23.8	41.5785	101.186	15.0742	67.5	9.7738	24.3757	41.0424	41.3	75.1	62.6	25.4
NW	8	2009	2.87022	48.0124	82.3932	14.0187	13.1731	9.07	9981	277.584	25.6	42.766	101.585	11.0067	64.5	14.9809	24.641	43.9284	41	72.1	60.6	19.8
NW	8	2010	2.82427	40.466	88.1625	18.8896	13.2929	9.13	10180	272.566	26.4	45.0397	102.984	8.48213	56.6	20.1167	24.9651	50.3129	34.9	69.9	66.3	22.3
NW	8	2011	2.81274	36.4353	90.1351	25.0356	13.4221	8.54	10340	264.474	24.2	45.4991	101.124	6.94402	59.6	26.6575	25.2955	56.2436	36	70.5	65	14.1
NW	8	2012	2.70982	34.6097	84.9768	31.7556	13.5807	8.85	10270	261.893	36	44.3837	100.671	6.43671	64.4	34.0739	25.5603	60.4192	35.5	70.1	65.3	17
NW	8	2013	2.65272	33.6198	83.2343	36.5849	13.7311	9.01	10250	274.979	43.4	44.7457	101.134	6.20104	67.3	38.9647	25.8037	63.6941	34.7	70.4	64.7	21.3
NW	8	2014	2.60381	32.4814	86.7561	39.2758	13.8669	9.17	10150	266.024	56.4	45.4913	101.896	5.35644	76.5	41.5638	26.0171	66.3134	31.2	71.1	63.9	14.9
NW	8	2015	2.54636	31.3011	92.4702	42.0159	13.9691	9.38	10030	277.27	45.2	46.7212	100.559	4.78789	76.2	44.6998	26.1516	68.7391	33.7	66.9	61	18.4
NW	8	2016	2.49313	30.4609	90.6307	43.686	14.037	9.56	9796	287.676	59.7	49.8394	100.256	4.32964	69	46.8767	26.2166	70.744	33.5	68.8	64.4	15.2
WC	9	2001	2.10792	38.7156	21.9053	0.266773	3.62712	8.58	19370	348.439	27.1	89.8	101.207	31.9569	69.1	0.271095	6.84243	27.7822	13.1	59.3	90.4	17.6
WC	9	2002	2.06796	40.0346	26.8576	0.529434	3.98602	9.74	19340	351.803	29.4	88.245	101.119	29.509	73	0.545796	7.55903	30.7349	13.4	59.8	91.7	17.1
WC	9	2003	2.06369	41.0465	32.9926	0.815706	4.31099	9.97	18990	352.142	30.9	88.8504	99.865	25.9496	76.1	0.852053	8.21786	33.5789	13.9	59.4	89.7	18.8
WC	9	2004	2.13829	40.5721	44.2352	1.15332	4.59989	10	19160	340.462	36.1	87.8925	101.402	20.6781	79.8	1.21868	8.81788	36.3593	13.7	55.1	92.5	17.1
WC	9	2005	2.1671	36.7691	54.6826	1.69669	4.84605	10.1	19310	342.712	38.9	94.4169	101.38	16.5838	88.4	1.79178	9.35456	39.025	12.6	53.4	93	19.3
WC	9	2006	2.21075	31.4887	55.3655	3.28299	5.05991	10.1	19520	338.377	54.4	94.6017	101.393	14.0258	97.1	2.74301	9.83263	40.8101	11.1	49.5	93.4	12.5
WC	9	2007	2.27181	29.4159	57.3326	7.57282	5.26503	10.2	19390	335.568	61.3	94.3356	101.659	11.9656	96.4	7.4638	10.2649	43.2042	11.5	49	94.5	17.3
WC	9	2008	2.27271	27.3952	66.0266	13.2953	5.48219	10.9	19160	353.141	58.8	94.3512	101.882	10.7558	94.7	13.7272	10.7304	45.4617	12	46.2	93.1	13
WC	9	2009	2.21753	25.0602	90.4019	19.2059	5.71773	11.3	18140	350.916	63.2	93.7248	102.72	9.44972	94.8	19.8117	11.2225	48.3358	11.8	37.1	91.9	10.3
WC	9	2010	2.20503	22.8562	96.1702	24.8485	5.95726	11.4	17850	360.272	69.3	94.4751	102.291	7.7316	82	25.448	11.7083	52.8208	12.3	42.6	92.5	15.6
WC	9	2011	2.21414	21.5071	99.3	31.2532	6.18809	10.6	17500	357.696	68.6	94.9006	102.207	6.69544	81.4	32.17	12.1743	56.0416	14.6	42.9	94.7	15.4
WC	9	2012	2.22741	20.4841	99.7	38.963	6.40317	10.9	17980	351.372	79.6	95.1799	102.818	6.19152	82.5	40.4853	12.6039	58.6951	10.2	41.6	91.6	13.6
WC	9	2013	2.22076	19.6091	98.6	43.7019	6.60332	11	18570	345.888	88.7	95.5766	103.134	6.04981	80.4	44.9433	13.0049	62.0974	8.4	41.1	93.1	14.8
WC	9	2014	2.18987	18.7222	99.9	46.0361	6.79209	11.2	19020	356.512	83.2	95.0656	103.157	5.43464	87.1	47.0757	13.3683	64.2516	10.4	42.3	92.8	14
WC	9	2015	2.15534	17.8398	99.6	48.7147	6.96712	11.3	19430	359.445	79.2	94.2175	101.817	4.97137	84.9	50.138	13.6852	66.6158	11.3	37.6	91.4	16.6
WC	9	2016	2.07314	17.0887	99.9	49.5741	7.13206	11.5	19620	357.128	78.3	94.8589	102.703	4.63972	74.8	51.3873	13.9756	69.0038	9.3	36.9	90.6	14.6

## Sheet: TFR_U5_MR_Graph
		TFR
		Year	2001	2002	2003	2004	2005	2006	2007	2008	2009	2010	2011	2012	2013	2014	2015	2016
		ASSA (2020)	2.9	2.8	2.8	2.7	2.7	2.6	2.5	2.5	2.4	2.4	2.4	2.4	2.3	2.4	2.4	2.3
		Thembisa Model 4.3	2.50029	2.46355	2.49377	2.62398	2.65469	2.67426	2.68392	2.6375	2.54821	2.51505	2.50937	2.49993	2.48654	2.4585	2.42491	2.34633
		Stats SA (2020)	2.7	2.45	2.42	2.54	2.59	2.63	2.65	2.66	2.62	2.58	2.51	2.46	2.42	2.39	2.35	2.29
		World Bank (2020)	2.652	2.624	2.608	2.603	2.603	2.607	2.61	2.611	2.608	2.598	2.582	2.561	2.537	2.511	2.484	2.457
		Year	2001	2002	2003	2004	2005	2006	2007	2008	2009	2010	2011	2012	2013	2014	2015	2016
		ASSA (2020)	73.6	74.7	74.4	73	69.5	65.4	61.9	55.7	50.9	49.9	48.8	47.7	46.7	45.7	44.8	43
		Thembisa Model 4.3	81.672	84.0545	86.2445	86.1901	83.9126	79.4665	73.3242	65.0668	55.4542	47.0855	41.968	39.5752	37.805	36.1602	34.5568	33.289
		Stats SA (2020)	73.9	74.9	76.5	76.2	74.9	72.2	68	64	57.2	53.4	48.3	43.9	41.1	40.1	39.6	39.1
		World Bank (2020)	73	74.4	76	78.1	79.1	79.4	75.3	68.7	59.8	51.2	44.8	40.9	39.2	38.1	37.1	36.2

## Sheet: Abbreviations
	Provinces
	EC	Eastern Cape
	FS	Free State
	GT	Gauteng
	KZ	KwaZulu-Natal
	LM	Limpopo
	MP	Mpumalanga
	NC	Northern Cape
	NW	North West
	WC	Western Cape
	Variables used in regression analysis
	TFR	Total fertility rate
	U5_MR	Under-five mortality rate (per 1 000 of the population)
	CSG	CSG coverage (%)
	ART	Antiretroviral treatment coverage (%)
	ART_15-49	Antiretroviral treatment coverage for females aged 15-49 years (%)
	Educ_ays	Education (average/mean years of schooling)
	RGDP_pc	Real GDP per capita (PPP 2011 US $)
	HIV/AIDS_Prev	Total HIV/AIDS prevalence (%)
	HIV_15-49	HIV/AIDS prevalence for females aged 15-49 years (%)
	CMR	Marriage prevalence/ Crude Marriage Prevalence Rate (per 1000 of the population)
	Contraceptive	Contraception prevalence (%)
	Urban_ratio	Urban ratio (%)/urbanisation
	SRB	Sex ratio at birth
	Immunisation	Immunisation coverage (%)
	MTCT_HIV	Mother to child transmission rate of HIV (%)
	Child_ATW	Percentage of children living in households with access to water
	HIV/AIDS_Prev
