# Supplementary material for: The impact of child mortality on fertility in South Africa: Do child support grants and antiretroviral treatment matter?
Source: PLoS One. 2023 Apr 4;18(4):e0284032. doi: 10.1371/journal.pone.0284032 (PMC10072469; doi:10.1371/journal.pone.0284032)
Supplement: S1 File — (DO) [file pone.0284032.s007.do]

encode provincename, gen(province_name)
xtset province_name year, yearly
generate lntfr=log(tfr)
generate lnu5_mr=log(u5_mr)
generate lnCSG=log(csg)
generate lnContraceptive=log(contraceptive)
generate lneduc_ays =log(educ_ays)
generate lnrgdp_pc =log(rgdp_pc)
generate lncmr =log(cmr)
gen lnart=log(art)
gen lnart_15_49 =log(art_15_49)
gen lnhiv_f_1549 =log(hiv_f_1549)
generate lnhivaids_prev=log(hivaids_prev)
generate lnurban_ratio =log(urban_ratio)
generate ln_mtct_hiv=log(mtct_hiv)
generate ln_immunisation =log(immunisation)
generate lnContraceptive2= lnContraceptive^2
generate lnCSG2=lnCSG^2
generate csg2=csg^2
generate lncmr2 = lncmr^2
generate cmr2 = cmr^2
generate srb2= srb^2
generate contraceptive2= contraceptive^2
generate lnu5_mr2= lnu5_mr^2
generate educ_ays2 = educ_ays^2
label var tfr "Total fertility rate"
label var u5_mr "Child mortality rate per 1000 of the population"
label var lnu5_mr "ln Child mortality rate per 1000 of the population"
label var csg "Child support grant coverage"
label var contraceptive "Contraceptive use coverage"
label var educ_ays "Education_Average years of schooling"
label var rgdp_pc "Real GDP per capita in US$_2011 PPP"
label var lnrgdp_pc "ln Real GDP per capita"
label var cmr "Crude marriage rate per 1000 of the population"
label var urban_ratio "Urban share of the population or urbanisation"
label var lnurban_ratio "ln Urban share of the population or urbanisation"
label var mtct_hiv "Mother to child transmission rate of HIV"
label var hivaids_prev "Total HIV/AIDS prevalence"
label var lnhivaids_prev "ln Total HIV/AIDS prevalence"
label var art "Antiretroviral coverage"
label var lnart "ln Antiretroviral coverage"
label var immunisation "Immunisation coverage for children under 1 year"
label var srb "sex ratio at birth"
xtline tfr , overlay
xtline u5_mr , overlay
xtline csg , overlay
xtline art , overlay
xtline cmr , overlay
kdensity tfr, saving (tfr) normal normopts(lcolor(red))  legend(on)
kdensity u5_mr, saving (Child_mortality) normal normopts(lcolor(red))  legend(on)
kdensity csg, saving (CSG) normal normopts(lcolor(red))  legend(on)
kdensity contraceptive, saving (Contraceptive) normal normopts(lcolor(red))  legend(on)
gr combine tfr.gph Child_mortality.gph CSG.gph condom_usagef.gph 
kdensity educ_ays, saving (Education) normal normopts(lcolor(red))  legend(on)
kdensity rgdp_pc, saving (RealGDP) normal normopts(lcolor(red))  legend(on)
kdensity urban_ratio, saving (Urban) normal normopts(lcolor(red))  legend(on)
kdensity cmr, saving (Marriage) normal normopts(lcolor(red))  legend(on)
kdensity srb , saving (srb ) normal normopts(lcolor(red))  legend(on)
gr combine Education.gph RealGDP.gph Urban.gph Marriage.gph gender_pref_srb.gph
twoway (scatter tfr u5_mr) (Qfit tfr u5_mr)
twoway (scatter tfr csg ) (qfit tfr csg)
twoway (scatter tfr rgdp_pc , mlabel(province_name ))
twoway (scatter tfr u5_mr) (lfit tfr u5_mr), name (TFR_Child_Mortality)
twoway (scatter tfr lnu5_mr) (lfit tfr lnu5_mr)(qfit tfr lnu5_mr), name (lnu5_mr)
twoway (scatter tfr csg ) (lfit tfr csg)(qfit tfr csg), name (TFR_CSG)
twoway (scatter tfr lnCSG ) (lfit tfr lnCSG)(qfit tfr lnCSG), name (TFR_lnCSG)
twoway (scatter tfr contraceptive) (lfit tfr contraceptive) (qfit tfr contraceptive),name (TFR_Contraceptive)
twoway (scatter tfr lnContraceptive) (lfit tfr lnContraceptive) (qfit tfr lnContraceptive),name (TFR_lnContraceptive)
twoway (scatter tfr rgdp_pc ) (Lfit tfr rgdp_pc ), name (TFR_RealGDP)
twoway (scatter tfr lnrgdp_pc ) (Lfit tfr lnrgdp_pc ) (qfit tfr lnrgdp_pc ), name (TFR_lnRealGDP)
twoway (scatter tfr cmr) (Lfit tfr cmr), name (TFR_Marriage)
twoway (scatter tfr urban_ratio) (lfit tfr urban_ratio ), name (Urbanisation)
twoway (scatter tfr lnurban_ratio) (lfit tfr lnurban_ratio ) (qfit tfr lnurban_ratio ), name (lnUrbanisation)
twoway (scatter tfr educ_ays ) (lfit tfr educ_ays) (qfit tfr educ_ays), name (TFR_Educ)
twoway (scatter tfr srb ) (Lfit tfr srb) (qfit tfr srb), name (srb)
graph combine TFR_Child_Mortality TFR_Contraceptive TFR_CSG TFR_RealGDP
graph combine TFR_Child_Mortality TFR_Contraceptive TFR_CSG TFR_RealGDP TFR_Educ Urbanisation TFR_Marriage srb
graph combine TFR_Child_Mortality TFR_CSG TFR_RealGDP TFR_Educ Urbanisation TFR_Marriage srb
histogram tfr, normal normopts(lcolor(red)) kdensity legend(on)
gr combine tfr.gph Child_mortality.gph CSG.gph Contraceptive.gph Education.gph RealGDP.gph Urban.gph Marriage.gph
kdensity lnCSG, saving (lnCSG) normal normopts(lcolor(red))  legend(on)
kdensity lnu5_mr, saving (lnChild_mortality) normal normopts(lcolor(red))  legend(on)
kdensity lnContraceptive, saving (lnContraceptive ) normal normopts(lcolor(red))  legend(on)
gr combine lnChild_mortality.gph lnCSG.gph lnContraceptive.gph
kdensity lneduc_ays, saving (lneduc_ays ) normal normopts(lcolor(red))  legend(on)
kdensity lnrgdp_pc , saving (lnrgdp_pc) normal normopts(lcolor(red))  legend(on)
kdensity lncmr, saving (lncmr) normal normopts(lcolor(red))  legend(on)
kdensity lnurban_ratio , saving (lnurban_ratio) normal normopts(lcolor(red))  legend(on)
gr combine lneduc_ays.gph lnrgdp_pc.gph lncmr.gph lnurban_ratio.gph
summarize tfr u5_mr educ_ays rgdp_pc csg urban_ratio contraceptive cmr mtct_hiv hivaids_prev  hiv_f_1549 art art_15_49 contraceptive educ_matric immunisation, separator (16)
pwcorr tfr lnu5_mr lnrgdp_pc educ_ays lnCSG lnart lnhivaids_prev cmr lnContraceptive lnurban_ratio srb, star(.01)
xtivreg2 tfr lnrgdp_pc educ_ays lnCSG lnart lnhivaids_prev cmr lnContraceptive lnurban_ratio srb (lnu5_mr= ln_mtct_hiv ln_immunisation ), fe first robust endog(lnu5_mr)
xtreg tfr lnu5_mr lnrgdp_pc educ_ays lnCSG lnart lnhivaids_prev cmr lnContraceptive lnurban_ratio srb, fe vce (cluster provincename)
xtreg tfr lnu5_mr lnrgdp_pc educ_ays lnCSG lnart lnhivaids_prev cmr lnContraceptive lnurban_ratio srb, re vce (cluster provincename)
reg tfr lnu5_mr lnrgdp_pc educ_ays lnCSG lnart lnhivaids_prev cmr lnContraceptive lnurban_ratio srb, vce (cluster provincename)
xtpcse tfr lnu5_mr lnCSG lnart lnrgdp_pc educ_ays lnhivaids_prev lnContraceptive cmr srb lnurban_ratio
xtpcse tfr lnu5_mr lnCSG lnart lnrgdp_pc educ_ays lnhivaids_prev lnContraceptive cmr srb lnurban_ratio, corr(ar1)
xtivreg2 tfr lnrgdp_pc educ_ays lnCSG lnart_15_49 lnhiv_f_1549 cmr lnContraceptive lnurban_ratio srb (lnu5_mr= ln_mtct_hiv ln_immunisation ), fe first robust endog(lnu5_mr)
xtreg tfr lnu5_mr lnrgdp_pc educ_ays lnCSG lnart_15_49 lnhiv_f_1549 cmr lnContraceptive lnurban_ratio srb, fe vce (cluster provincename)
xtreg tfr lnu5_mr lnrgdp_pc educ_ays lnCSG lnart_15_49 lnhiv_f_1549 cmr lnContraceptive lnurban_ratio srb, re vce (cluster provincename)
reg tfr lnu5_mr lnrgdp_pc educ_ays lnCSG lnart_15_49 lnhiv_f_1549 cmr lnContraceptive lnurban_ratio srb, vce (cluster provincename)
xtivreg2 tfr lnrgdp_pc educ_ays lnCSG lnart lnhivaids_prev cmr cmr2 lnContraceptive lnContraceptive2 lnurban_ratio srb srb2 (lnu5_mr= ln_mtct_hiv ln_immunisation child_atw ), fe first robust endog(lnu5_mr)
xtreg tfr lnu5_mr lnrgdp_pc educ_ays lnCSG lnart lnhivaids_prev cmr cmr2 lnContraceptive lnContraceptive2 lnurban_ratio srb srb2, fe vce (cluster provincename)
xtreg tfr lnu5_mr lnrgdp_pc educ_ays lnCSG lnart lnhivaids_prev cmr cmr2 lnContraceptive lnContraceptive2 lnurban_ratio srb srb2, re vce (cluster provincename)
reg tfr lnu5_mr lnrgdp_pc educ_ays lnCSG lnart lnhivaids_prev cmr cmr2 lnContraceptive lnContraceptive2 lnurban_ratio srb srb2, vce (cluster provincename)
xtivreg2 tfr lnrgdp_pc educ_ays lnCSG lnart_15_49 lnhiv_f_1549 cmr cmr2 lnContraceptive lnContraceptive2 lnurban_ratio srb srb2 (lnu5_mr= ln_mtct_hiv ln_immunisation child_atw ), fe first robust endog(lnu5_mr)
xtreg tfr lnu5_mr lnrgdp_pc educ_ays lnCSG lnart_15_49 lnhiv_f_1549 cmr cmr2 lnContraceptive lnContraceptive2 lnurban_ratio srb srb2 , fe vce (cluster provincename)
xtreg tfr lnu5_mr lnrgdp_pc educ_ays lnCSG lnart_15_49 lnhiv_f_1549 cmr cmr2 lnContraceptive lnContraceptive2 lnurban_ratio srb srb2 , re vce (cluster provincename)
reg tfr lnu5_mr lnrgdp_pc educ_ays lnCSG lnart_15_49 lnhiv_f_1549 cmr cmr2 lnContraceptive lnContraceptive2 lnurban_ratio srb srb2 , vce (cluster provincename)
xtivreg2 tfr lnrgdp_pc educ_ays lnCSG lnart lnhivaids_prev cmr lnContraceptive (lnu5_mr= ln_mtct_hiv ln_immunisation), fe first robust endog(lnu5_mr)
xtreg tfr lnu5_mr lnrgdp_pc educ_ays lnCSG lnart lnhivaids_prev cmr lnContraceptive, fe vce (cluster provincename)
xtreg tfr lnu5_mr lnrgdp_pc educ_ays lnCSG lnart lnhivaids_prev cmr lnContraceptive, re vce (cluster provincename)
reg tfr lnu5_mr lnrgdp_pc educ_ays lnCSG lnart lnhivaids_prev cmr lnContraceptive, vce (cluster provincename)
xtivreg2 tfr lnrgdp_pc educ_ays lnCSG lnart_15_49 lnhiv_f_1549 cmr lnContraceptive (lnu5_mr= ln_mtct_hiv ln_immunisation), fe first robust endog(lnu5_mr)
xtreg tfr lnu5_mr lnrgdp_pc educ_ays lnCSG lnart_15_49 lnhiv_f_1549 cmr lnContraceptive, fe vce (cluster provincename)
xtreg tfr lnu5_mr lnrgdp_pc educ_ays lnCSG lnart_15_49 lnhiv_f_1549 cmr lnContraceptive, re vce (cluster provincename)
reg tfr lnu5_mr lnrgdp_pc educ_ays lnCSG lnart_15_49 lnhiv_f_1549 cmr lnContraceptive, vce (cluster provincename)
xtivreg2 tfr lnrgdp_pc educ_ays lnart lnhivaids_prev cmr lnContraceptive lnurban_ratio srb (lnu5_mr= ln_mtct_hiv ln_immunisation ), fe first robust endog(lnu5_mr)
xtreg tfr lnu5_mr lnrgdp_pc educ_ays lnart lnhivaids_prev cmr lnContraceptive lnurban_ratio srb, fe vce (cluster provincename)
reg tfr lnu5_mr lnrgdp_pc educ_ays lnart lnhivaids_prev cmr lnContraceptive lnurban_ratio srb, vce (cluster provincename)
xtivreg2 tfr lnrgdp_pc educ_ays lnart lnhivaids_prev cmr lnurban_ratio srb (lnu5_mr= ln_mtct_hiv ln_immunisation ), fe first robust endog(lnu5_mr)
xtreg tfr lnu5_mr lnrgdp_pc educ_ays lnart lnhivaids_prev cmr lnurban_ratio srb, fe vce (cluster provincename)
xtreg tfr lnu5_mr lnrgdp_pc educ_ays lnart lnhivaids_prev cmr lnurban_ratio srb, re vce (cluster provincename)
reg tfr lnu5_mr lnrgdp_pc educ_ays lnart lnhivaids_prev cmr lnurban_ratio srb, vce (cluster provincename)
xtivreg2 tfr lnrgdp_pc educ_ays lnCSG lnart lnhivaids_prev cmr lnContraceptive lnurban_ratio (lnu5_mr= ln_mtct_hiv ln_immunisation ), fe first robust endog(lnu5_mr)
xtreg tfr lnu5_mr lnrgdp_pc educ_ays lnCSG lnart lnhivaids_prev cmr lnContraceptive lnurban_ratio, fe vce (cluster provincename)
xtreg tfr lnu5_mr lnrgdp_pc educ_ays lnCSG lnart lnhivaids_prev cmr lnContraceptive lnurban_ratio, re vce (cluster provincename)
reg tfr lnu5_mr lnrgdp_pc educ_ays lnCSG lnart lnhivaids_prev cmr lnContraceptive lnurban_ratio, vce (cluster provincename)
xtivreg2 tfr lnrgdp_pc educ_ays lnCSG lnart_15_49 lnhiv_f_1549 cmr lnContraceptive lnurban_ratio (lnu5_mr= ln_mtct_hiv ln_immunisation ), fe first robust endog(lnu5_mr)
xtreg tfr lnu5_mr lnrgdp_pc educ_ays lnCSG lnart_15_49 lnhiv_f_1549 cmr lnContraceptive lnurban_ratio, fe vce (cluster provincename)
xtreg tfr lnu5_mr lnrgdp_pc educ_ays lnCSG lnart_15_49 lnhiv_f_1549 cmr lnContraceptive lnurban_ratio, re vce (cluster provincename)
reg tfr lnu5_mr lnrgdp_pc educ_ays lnCSG lnart_15_49 lnhiv_f_1549 cmr lnContraceptive lnurban_ratio, vce (cluster provincename)
xtivreg2 tfr lnrgdp_pc educ_ays lnart_15_49 lnhiv_f_1549 cmr lnContraceptive lnurban_ratio (lnu5_mr= ln_mtct_hiv ln_immunisation ), fe first robust endog(lnu5_mr)
xtreg tfr lnu5_mr lnrgdp_pc educ_ays lnart_15_49 lnhiv_f_1549 cmr lnContraceptive lnurban_ratio, fe vce (cluster provincename)
xtreg tfr lnu5_mr lnrgdp_pc educ_ays lnart_15_49 lnhiv_f_1549 cmr lnContraceptive lnurban_ratio, re vce (cluster provincename)
reg tfr lnu5_mr lnrgdp_pc educ_ays lnart_15_49 lnhiv_f_1549 cmr lnContraceptive lnurban_ratio, vce (cluster provincename)
xtivreg2 tfr lnrgdp_pc educ_ays lnart_15_49 lnhiv_f_1549 cmr lnurban_ratio (lnu5_mr= ln_mtct_hiv ln_immunisation ), fe first robust endog(lnu5_mr)
xtreg tfr lnu5_mr lnrgdp_pc educ_ays lnart_15_49 lnhiv_f_1549 cmr lnurban_ratio, fe vce (cluster provincename)
xtreg tfr lnu5_mr lnrgdp_pc educ_ays lnart_15_49 lnhiv_f_1549 cmr lnurban_ratio, re vce (cluster provincename)
reg tfr lnu5_mr lnrgdp_pc educ_ays lnart_15_49 lnhiv_f_1549 cmr lnurban_ratio, vce (cluster provincename)
xtserial tfr lnu5_mr lnCSG lnart lnrgdp_pc educ_ays lnhivaids_prev lnContraceptive cmr srb lnurban_ratio
xtreg tfr lnu5_mr lnCSG lnart lnrgdp_pc  educ_ays lnhivaids_prev  lnContraceptive cmr srb, fe
xttest2
xtcsd, pesaran abs
xtscc tfr lnu5_mr lnCSG lnart lnrgdp_pc educ_ays lnhivaids_prev lnContraceptive cmr lnurban_ratio srb, fe lag(2)
xtscc tfr lnu5_mr lnCSG lnart lnrgdp_pc educ_ays lnhivaids_prev lnContraceptive cmr lnurban_ratio srb, re lag(2)
xtscc tfr lnu5_mr lnart lnrgdp_pc  educ_ays lnhivaids_prev lnContraceptive cmr lnurban_ratio srb, fe lag(2)
xtscc tfr lnu5_mr lnart lnrgdp_pc educ_ays lnhivaids_prev cmr lnurban_ratio srb, fe lag(2)
xtscc tfr lnu5_mr lnCSG lnart lnrgdp_pc educ_ays lnhivaids_prev cmr lnContraceptive, fe lag(2)
xtscc tfr lnu5_mr lnCSG lnart lnrgdp_pc  educ_ays lnhivaids_prev  lnContraceptive cmr srb, lag(2)
xtscc tfr lnu5_mr lnCSG lnart lnrgdp_pc  educ_ays lnhivaids_prev  lnContraceptive cmr lnurban_ratio srb, lag(2)
xtscc tfr lnu5_mr lnart lnrgdp_pc  educ_ays lnhivaids_prev  lnContraceptive cmr lnurban_ratio srb, lag(2)
xtscc tfr lnu5_mr lnart lnrgdp_pc  educ_ays lnhivaids_prev cmr lnurban_ratio srb, lag(2)
xtscc tfr lnu5_mr lnCSG lnart lnrgdp_pc educ_ays lnhivaids_prev  lnContraceptive cmr cmr2 srb srb2 , lag(2)
xtscc tfr lnu5_mr lnCSG lnart lnrgdp_pc educ_ays lnhivaids_prev lnContraceptive cmr  , lag(2)
xthst tfr lnu5_mr lnCSG lnart lnrgdp_pc educ_ays lnhivaids_prev lnContraceptive cmr lnurban_ratio srb
xthst tfr lnu5_mr lnCSG lnart lnrgdp_pc educ_ays lnhivaids_prev lnContraceptive cmr lnurban_ratio
xthst tfr lnu5_mr lnCSG lnart lnrgdp_pc educ_ays lnhivaids_prev lnContraceptive cmr
xtivdfreg tfr lnu5_mr lnCSG lnart lnrgdp_pc educ_ays lnhivaids_prev lnContraceptive cmr lnurban_ratio srb, absorb (provincenum) iv(educ_ays lnrgdp_pc lnhivaids_prev lnContraceptive cmr lnurban_ratio srb, lags (1)) factmax (3) mg
xtivdfreg tfr lnu5_mr lnCSG lnart lnrgdp_pc educ_ays lnhivaids_prev lnContraceptive cmr lnurban_ratio srb, absorb (provincenum) iv(lnu5_mr lnCSG lnart lnrgdp_pc educ_ays lnhivaids_prev lnContraceptive cmr lnurban_ratio srb, lags (1)) factmax (3) mg
xtivdfreg tfr lnu5_mr lnCSG lnart lnrgdp_pc educ_ays lnhivaids_prev lnContraceptive cmr lnurban_ratio srb, absorb (provincenum) iv(lnu5_mr lnCSG lnart lnrgdp_pc educ_ays lnhivaids_prev lnContraceptive cmr lnurban_ratio srb, lags (1)) factmax (1)
